# Supplementary material for: APOBEC3G and APOBEC3F rarely co-mutate the same HIV genome
Source: Retrovirology. 2012 Dec 20;9:113. doi: 10.1186/1742-4690-9-113 (PMC3532371; doi:10.1186/1742-4690-9-113)
Supplement: Additional file 2 — Hypersign. A tool for identification of hypermutated sequences. [file 1742-4690-9-113-S2.zip]

Archive with 23 entries (21 files):
- Hypersign.jar
- LegendTitleToImage.png
- lib/
- lib/alignment-1.8.1.jar
- lib/appframework-1.0.3.jar
- lib/biosql-1.8.1.jar
- lib/blast-1.8.1.jar
- lib/bytecode-1.8.1.jar
- lib/commons-lang3-3.1.jar
- lib/commons-math3-3.0.jar
- lib/core-1.8.1.jar
- lib/das-1.8.1.jar
- lib/gui-1.8.1.jar
- lib/jcommon-1.0.16.jar
- lib/jfreechart-1.0.13.jar
- lib/phylo-1.8.1.jar
- lib/PlotPackage.jar
- lib/sequencing-1.8.1.jar
- lib/swing-layout-1.0.4.jar
- lib/swing-worker-1.1.jar
- README.TXT
- __MACOSX/
- __MACOSX/._README.TXT
