# Supplementary material for: APOBEC3G and APOBEC3F rarely co-mutate the same HIV genome
Source: Retrovirology. 2012 Dec 20;9:113. doi: 10.1186/1742-4690-9-113 (PMC3532371; doi:10.1186/1742-4690-9-113)
Supplement: Additional file 2 — Hypersign. A tool for identification of hypermutated sequences. [file 1742-4690-9-113-S2.zip › README.TXT]

========================
BUILD OUTPUT DESCRIPTION
========================

Please follow the steps descibed below:
1.	Unzip the Hypersign.zip file to any folder. If it is already unzipped then go to step 2.

2.	After Unzipping the Hypersign.zip file to any folder.
	Make sure to place to "Hypersign.jar" file and the "lib" folder in the same directory.

2.	Double click the Hypersign.jar file to execute. 

If Java is installed on the machine to run the project from the command line, go to the folder where
Hypersign.jar file and "lib" folder is located and type the following command in the command line/terminal:

java -jar "Hypersign.jar" 
